# Supplementary material for: Whole-genomic and transcriptomic analyses elucidate p-cresol and styrene degradation metabolism in Rhodococcus opacus 1CP
Source: Appl Environ Microbiol. 2026 Mar 27;92(4):e00045-26. doi: 10.1128/aem.00045-26 (PMC13101518; doi:10.1128/aem.00045-26)
Supplement: Data Set S1 — Genes/gene clusters differently regulated in strain 1CP upon treatment with different aromatic compounds. [file aem.00045-26-s0002.xlsx]

## Sheet: Tabelle1
Dataset S1: The list of genes/gene clusters differently regulated in strain 1CP upon treatment with different aromatic compounds
Location		Start codon	Stop codon	Length [bp]	Relevant accession	Description	Cluster	WT(T vs S)	WT (T vs P)	∆123(T vs C)	WT(P) vs ∆123(C)	Remark
C	1	6493	9501	3008	WP_007301426.1	Hydrolase cluster	•	-	-	-	(+)
C	2	133102	137462	4360	WP_065488442.1	Catechol 2,3-dioxygenase (P17296 - id. 30%)'	•	+	-	-	-
C	3	171313	176018	4705	WP_005260745.1	Catechol 2,3-dioxygenase (P31003 - id. 47%)'	•	+	-	+	+
C	4	177360	188485	11125	WP_065488481.1	4-Nitrophenol 2-monooxygenase (NphA1/A2)	•	+	-	+	+
C	5	199886	203931	4045	WP_005256466.1	n.a	•	-	+	-	-
C	6	211807	213655	1848	WP_065488527.1	N-ethylmaleimide reductase	•	-	+	-	-
C	7	233786	243520	9734	WP_065488561.1	Beta-oxidation gene cluster	•	-	-	-	(+)
C	8	298434	302735	4301	WP_005260485.1	Superoxide dismutase	•	-	+	+	-	stress response
C	9	306421	308258	1837	WP_005260476.1	LLM class F420-dependent oxidoreductase	•	-	+	+	-
C	10	421724	423592	1868	WP_065492847.1	glyoxalase/bleomycin resistance/dioxygenase family protein	•	-	+	-	-	?
C	11	485341	491803	6462	WP_005562785.1	Fatty oxidation complex	•	-	-	-	(+)
C	12	534728	535738	1010	WP_005567824.1	LLM class flavin-dependent oxidoreductase	○	-	+	+	-
C	13	562836	565392	2556	WP_065488786.1	3-Hydroxycinnamic acid hydroxylase (MhpA_A0KE38 - id. 34 %)'	•	-	+	-	-	Flavoprotein, erzeugt dihydroxyaromaten [meta pathway of catechol degradation]
C	14	601949	609029	7080	WP_065488827.1	BVMO containing gene cluster	•	-	-	-	(+)
C	15	609123	612216	3093	WP_065488839.1	catalase	•	-	+	-	-	stress response
C	16	834863	846140	11277	WP_005244809.1	Iron-dependent extradiol dioxygenase (HsaABCD)	•	+	-	-	-
C	17	869623	873092	3469	WP_065489040.1	Ectoine hydroxylase	•	-	+	-	-	stress response
C	18	927294	928691	1397	WP_005566588.1	Cytochrome P450	○	+	-	-	-
C	19	983176	993265	10089	WP_025431826.1	Cytochrome P450 & LLM F420-oxidoreductase	•	+	-	-	-
C	20	995422	1004914	9492	WP_005262901.1	Nitronate monooxygenase	•	+	-	-	(+)
C	21	1016129	1017676	1547	WP_065489169.1	Trehalose-6-phosphate synthase (OtsA2)	○	-	-	-	-
C	22	1201363	1203140	1777	WP_005255157.1	organic hydroperoxide resistance protein	•	-	+	-	-	stress response
C	23	1203366	1204130	764	WP_005572713.1	Nitrolitriacetate monooxygenase	•	-	+	-	-
C	24	1220916	1229517	8601	WP_065489336.1	Pentachlorophenol 4-monooxygenase (PcpB_P42535 - id. 34 %)'	•	-	(+)	-	-	interesting
C	25	1250147	1250572	425	WP_005255234.1	glyoxalase/bleomycin resistance/dioxygenase family protein	○	-	+	+	-
C	26	1345926	1349070	3144	WP_043790586.1	NAD(P)/FAD-dependent oxidoreductase (uncharacterized)	•	-	+	-	-
C	27	1520464	1524069	3605	WP_065489544.1	YceI family protein	•	(+)	+	+	-
C	28	1579603	1580961	1358	WP_065489589.1	Cytochrome P450	○	+	-	-	(+)
C	29	1637340	1642032	4692	WP_005565098.1	catalase/peroxidase HPI	•	-	+	+	-	stress response
C	30	1661483	1671850	10367	WP_005264212.1	n.a	•	-	+	+	+
C	31	1704545	1707893	3348	WP_065492926.1	ABC transporter	•	+	-	-	-
C	32	1806886	1856393	49507	WP_065489829.1	UDP-glucose metabolism	•	-	+	+	-	UDP-glucose pyrophosphorylases (RoGalU1) not switched on
C	33	1956499	1957767	1268	WP_005260059.1	benzoate transporter	○	-	+	-	-
C	34	2065979	2070088	4109	WP_005567389.1	UDP-glucose pyrophosphorylases (RoGalU2)	•	-	+	-	-
C	35	2088802	2094504	5702	WP_005563063.1	Phenylalanine--tRNA ligase	•	-	+	-	-	ev. Raus
C	36	2137128	2141921	4793	WP_005255517.1	Ergothioneine biosynthesis	•	-	+	-	-	stress response (interesting) 10.1089/ars.2017.7300 -> link to glutathione
C	37	2257974	2259437	1463	WP_005238953.1	catalase	○	-	-	+	+
C	38	2333713	2340330	6617	WP_065490151.1	NADH:flavin oxidoreductase lipid metabolism	•	-	+	(+)	(+)	only the oxidoreductase is upregulated
C	39	2453393	2461336	7943	WP_065490212.1	BVMO containing gene cluster	•	-	-	-	-
C	40	2520118	2527496	7378	WP_005239439.1	Methanol:N,N-dimethyl-4-nitrosoaniline oxidoreductase	•	-	-	+	+
C	41	2533386	2540672	7286	WP_065490265.1	Mycofactocin biosynthesis	•	-	-	+	+	partial
C	42	2561696	2561965	269	WP_065490282.1	Stress response membrane protein	○	+	-	-	(+)	stress response
C	43	2800771	2804882	4111	WP_065490413.1	Propanoyl-CoA carboxylase	•	-	+	+	-	Propionyl metabolism
C	44	3183426	3183902	476	WP_065490599.1	toxin-antitoxin system HicB family antitoxin	○	+	-	-	+	stress response
C	45	3289251	3300711	11460	WP_065490664.1	Beta-oxidation gene cluster	•	-	-	-	-
C	46	3598555	3601532	2977	WP_065490891.1	Indole monooxygenase (IndA1/A2B)	•	-	-	-	(+)
C	47	3698435	3704647	6212	WP_065490984.1	Riboflavin synthase	•	-	+	-	-
C	48	3820903	3907032	86129	WP_065491071.1	Trehalose dinocardiomycolates	•	-	+	+	-	stress response?
C	49	3923208	3924650	1442	WP_065491169.1	Trehalose-6-phosphate synthase (OtsA1)	○	-	-	-	-
C	50	3963330	3990664	27334	WP_065491217.1	Catecholic siderophore biosynthesis NRPS	•	-	+	+	-
C	51	4512817	4531606	18789	WP_065491474.1	3-Hydroxypropionyl-CoA dehydratase	•	-	-	+	+	!
C	52	4605159	4610566	5407	WP_005260580.1	additional meta pathway enzymes	•	-	+	+	-	dienoate to propionyl CoA
C	53	4660212	4662951	2739	WP_065491536.1	Baeyer-Villiger monooxygenase (A7HU16 - id. 41 %)'	•	(+)	-	-	-
C	54	4916544	4918010	1466	WP_065491632.1	4,5-DOPA dioxygenase extradiol (DODA_Q70FG7 - id. 42 %)'	•	-	+	+	-	!
C	55	5114639	5123673	9034	WP_005261204.1	Propanoyl-CoA carboxylase	•	-	+	+	-	Propionyl metabolism
C	56	5212134	5218759	6625	WP_064080187.1	Ene-reductase (OYERo2)	•	-	+	(+)	-
C	57	5249702	5257218	7516	WP_005261317.1	Protocatechuate degradation cluster (PcaJIHGBLRF)	•	(-)	+	-	-	Fits with Kolomytseva 2007
C	58	5318553	5323083	4530	WP_065491779.1	PaaI family thioesterase	•	-	+	-	-
C	59	5818666	5819865	1199	WP_065491985.1	3-Hydroxybenzoate 6-hydroxylase (Q8NLB6 - id. 53%)'	○	-	-	-	-
C	60	5892706	5894178	1472	WP_081315417.1	FAD-dependent oxidoreductase	○	+	-	-	+
C	61	5898484	5903150	4666	WP_005258210.1	LLM class flavin-dependent oxidoreductase	•	-	+	-	-
C	62	6080487	6088570	8083	WP_005563347.1	n.a	•	-	+	-	-
C	63	6226948	6234816	7868	WP_065493256.1	LLM class flavin-dependent oxidoreductase	•	-	+	+	-
C	64	6326351	6327574	1223	WP_005264075.1	Cytochrome P450	○	+	+	+	-
C	65	6339901	6347552	7651	WP_065492183.1	Catechol degradation cluster (CatABC)	•	+	+	+	-
C	66	6340524	6343867	3343	WP_005264061.1	Glucose-6-phosphate dehydrogenase	•	-	+	+	+
C	67	6347761	6351799	4038	WP_005264055.1	Catechol 1,2-dioxygenase (CatA3_homolog id 33 %)	•	-	+	+	-
C	68	6351810	6355115	3305	WP_005264050.1	Phenol hydroxylase [PheA1(2)]	•	+	+	+	+
C	69	6355139	6358514	3375	WP_065493266.1	Aromatic O-demethylase (P0DPQ7 - id. 79%)'	•	-	+	+	+
C	70	6358697	6364474	5777	WP_065492188.1	Benzoate 1,2-dioxygenase	•	(+)	-	-	(+)
C	71	6452793	6459497	6704	WP_065492231.1	n.a	•	-	+	-	-
C	72	6472697	6475344	2647	WP_005258904.1	PPOX class F420-dependent oxidoreductase	•	-	+	-	-
C	73	6501303	6507085	5782	WP_065492253.1	Extradiol dioxygenase and Phenylacetone monooxygenase	•	-	-	+	+	Steroid metabolism !
C	74	6512751	6514838	2087	WP_005258989.1	LLM class F420-dependent oxidoreductase	•	-	+	-	-
C	75	6533688	6537634	3946	WP_065492265.1	Phenol hydroxylase [PheA1(3)]/Catechol 1,2-dioxygenase (CatA2)	•	-	+	+	+
C	76	6537639	6546784	9145	WP_065492270.1	putative 2-hydroxy-6-oxononadienedioate hydrolase	•	+	-	+	+	interesting
C	77	6551016	6556752	5736	WP_054246569.1	Alkane 1-monooxygenase/4-Hydroxybenzoate 3-hydroxylase	•	-	-	-	-	!!!! Initial degradation of tetradecane vgl. mit jostii 2019
C	78	6669857	6679802	9945	WP_065492321.1	LLM class flavin-dependent oxidoreductase	•	-	+	-	-
C	79	6728710	6739731	11021	WP_005574578.1	Anthranilate 1,2-dioxygenase	•	+	-	-	-
C	80	6741649	6754681	13032	WP_054245641.1	Phenylacetic acid degradation cluster	•	+	-	-	-
C	81	6852026	6852358	332	WP_065492389.1	4-Carboxymuconolactone decarboxylase (PcaC_P20370 - id. 36 %)'	○	-	-	-	-
C	82	6886142	6906297	20155		beta oxidation/caffeylcoa Lipid metabolism	•	+	-	-	-
C	83	7138732	7143249	4517	WP_065492523.1	Cyclopentanone 1,2-monooxygenase (CpnB_Q8GAW0 - id. 47 %)'	•	+	-	-	-
C	84	7161033	7175179	14146	WP_065492536.1	Aliphatic amidase (AmiE)	•	+	-	-	-
C	85	7183177	7188796	5619	WP_065492547.1	Cyclopentanone 1,2-monooxygenase (CpnB_Q8GAW0 - id. 47 %)'	•	+	-	-	(+)
C	86	7195463	7200314	4851	WP_065492561.1	Phenylacetone monooxygenase (PamO_Q47PU3 - id. 45 %)'	•	+	-	-	+
C	87	7220684	7226487	5803	WP_005250059.1	Alkyl hydroperoxide reductase	•	-	+	-	-	stress response
C	88	7333501	7340817	7316	WP_005264411.1	Arsenate resistance	•	-	+	-	-	stress response
C	89	7396804	7401938	5134	WP_065492647.1	Phenylacetone monooxygenase (PamO_Q47PU3 - id. 52 %)'	•	+	-	-	-
C	90	7493343	7497095	3752	WP_037203490.1	Terephtalate 1,2-dioxygenase	•	-	+	-	-	degradation of terephtalate via protocatechuate
C	91	7503856	7505924	2068	WP_005256004.1	Aromatic ring-hydroxylating dioxygenase	•	-	-	-	(+)
C	92	7523600	7528309	4709	WP_065492716.1	Maleylacetate reductase (MacA) / Aromatic ring dioxygenase	•	-	-	-	(+)
C	93	7678642	7682342	3700	WP_005263491.1	ParAB plasmid partitioning and chromosome segregation	•	+	+	-	-	interesting
I	94	105361	108104	2743	WP_065493444.1	catalase/peroxidase HPI	•	-	+	(+)	-	stress response
I	95	188841	192596	3755	WP_065493497.1	aromatic ring-hydroxylating dioxygenase subunit alpha	•	-	-	+	+
I	96	232620	240199	7579	WP_065493521.1	alpha/beta hydrolase	•	-	(+)	+	(+)
I	97	509142	521861	12719	WP_065493674.1	4-Chlorocatechol degradation cluster (ClcDARB) {R22} & MacA	•	-	(+)	(+)	-	only some genes of that cluster are slightly upregulated {R23 > 608140 - 620859}
I	98	530756	538654	7898	WP_065493687.1	glyoxalase/bleomycin resistance/dioxygenase family protein	•	-	+	-	-	629754 - 637652
I	99	599858	604448	4590	WP_065493722.1	Vanillate/3-O-methylgallate O-demethylase	•	+	-	-	-	also on repeat and once associated with styrene degradation cluster
I	100	648703	651240	2537	WP_065493699.1	2,4,5-Trichlorophenol monooxygenase (TftD_O87009 - id. 60 %)'	•	-	-	-	-	549705 - 552242
I	101	656146	657219	1073	WP_081315596.1	Maleylacetate reductase (MacA_O84992 - id. 100 %)	○	-	-	-	-	557148 -558221
I	102	698856	721700	22844	WP_065493737.1	Styrene degradation gene cluster	•	+	-	-	-
I	103	770169	777517	7348	WP_032492675.1	Chlorocatechol degradation cluster (ClcA2D2B2F)	•	-	-	-	(+)	!
I	104	777946	783113	5167	WP_032492681.1	Phenol hydroxylase [PheA1(1)] and MacA2 (ClcE2)	•	+	+	+	+
I	105	789282	798109	8827	WP_065493784.1	Catechol 1,2-dioxygenase (CatA4)	•	-	-	+	+	interesting
I	106	855866	856570	704	WP_065493914.1	Azoreductase (AzoRo)	○	-	-	-	(+)
I	107	870056	874867	4811	WP_065493825.1	4-Nitrophenol 4-monooxygenase/4-Nitrocatechol 2-monooxygenase & MacA	•	-	-	-	-	interesting

## Sheet: Legend
Titel:	Control vs Treated
+	upregulated
(+)	only some CDS of a cluster are upregulated or A- and M-values are low, respectively
-	not upregulated
•	gen cluster
○	single gene
	adjacent gene clusters
?	no annotation
P	WT on phenol
C	Δ123 on p-cresol
S	WT on styrene
