# Supplementary material for: Whole-genomic and transcriptomic analyses elucidate p-cresol and styrene degradation metabolism in Rhodococcus opacus 1CP
Source: Appl Environ Microbiol. 2026 Mar 27;92(4):e00045-26. doi: 10.1128/aem.00045-26 (PMC13101518; doi:10.1128/aem.00045-26)
Supplement: Data Set S2 — Transcriptome annotation of 1CP grown on styrene (treatment) vs. p-cresol (control). [file aem.00045-26-s0003.xlsx]

## Sheet: Legend
Dataset S2 : Transcriptome annotation of 1CP grown on styrene (treatment) vs p-cresol (control).
Abbreviation	Description
A-value	Transcript abundance	given as log2 ratio
M-value	Transcript fold-change
NaN	not detected
NaNf	not detected in fructose proteome
in-membrane-out	one transmembrane domain	TMHMM server prediction
soluble	soluble protein
4-TM domains	four transmembrane domains

## Sheet: Dataset S2
						Transcriptome													related gene products
Accession	Start	Stop	Locus	Gene*	No. aa	A-value	M-value	lfcSE	padj	>	Protein	No. bp	>	Nucleotide	GC %	Start codon			Name	Function	Organism	Accession	% Id	% Pos	ΔGC %	No. aa	Reference PMID	>	Protein	No. bp	>	Nucleotide	GC %
WP_005250812.1	6728710	6728979	R1CP_RS30630		89	889.668	11.1462	0.673731	3.74044e-59	>	MDYSHHHRTFLTCYADTHRYGWHHVDLFVHDEDGNEVNWVHWQTREDGPDGADAATARVEPNLRRTTDWQRGISADGSEYWIAEAAWAQ	0	>				Genom			hypothetical protein
WP_005255970.1	6729078	6730583	R1CP_RS30635	fixL	501	1479.56	7.55615	0.386568	2.64376e-82	>	MSDLAPSDYERLVESLRYCVLVHDAATKDILWANRAASELLEFTVEELKPLKAPDMSSPAKRYRRSVGRRWLQEAVDNGAAVIEWTYRAKSGREILTEAIAIRVELSARTVVMVQFRDIEQETSMRRDLTRTEADLTRTEARLAAFLRNMAEGILVLDDDSRITYASEAASQLLKVPVASLVGERFTEFCRAGQSRESVRRALQLTTADGGSQSLRYEVELSAEERRWHAGSCQHIGIENDLSGHLLLFHDVTEHVRTEQEHERDSQYLNYLARYNAMGDMAMAIAHELAQPLAAATNFIAGTQSRLDDGRTGHDEVSWGLGEARKQIDRANQIVRSLREYVTQLEESQQIVDLNDIVDECAYFIDIRARQKGVHVEYLRAHDTVAVVCERVLTGQVIL…	0	>						fixL	PAS domain-containing sensor histidine kinase	Bradyrhizobium diazoefficiens JCM 10833	P23222	30	47
WP_005255969.1	6730782	6731942	R1CP_RS30640	hsaA	386	1858.53	11.1158	0.669654	1.57618e-59	>	MTNAPTLDTTDASANGTLSFEDVLEHVAMRREEFARQKFVPRDMIDEFKQIGIYRAATPRRFGGDALPPSEFLRMIERISAVDASAGWVASFGSALVYLAALPLATQAELYKDSPDLVFAGGLFPVQPAEQVPGGLKITGQWKFASGCKGADILGVGIRGGDSTAGKPRTALLWPKDVEIVENWDVVGLSGTGSHELKVDGVVVPEDWTFIRGGTPTVDEPLYRYPSIAYAAQVLAVVNLGVGRAALDYAIKVGAGRTGITGAPKLADRAYYRIDLAKAEATLRSARAFFYEVTDEAYATVVAGKPVPDKLAALLRLSSTHVAKAGASAVHTAFQLSGTGAIYDGNAMQRYMREALVPPQHAFLGDGIYDSAGAVLMDIPPFPGFI	0	>						hsaA	***CHECK cluster!!!Flavin-dependent monooxygenase, oxygenase subunit	Rhodococcus jostii RHA1	Q0S811	27	44			17264217
WP_005255968.1	6731972	6732349	R1CP_RS30645		125	1046.03	11.2956	0.759757	6.66521e-48	>	MSDTKTAPLRVLFCIGINQNFFDLPTGQGGLVWKAFSGMMDAVAETPGVRVIGDIDDDSHLVGPSDGWPWTCYILADVDTQETVKAVCNLFRTTPVGEYTLWRYAKIEARIGRALTVREDVDLGV	0	>							hypothetical protein
WP_005255967.1	6732355	6732855	R1CP_RS30650		166	1650.06	11.0183	0.664194	1.81912e-59	>	MHSATATERIESREAVHRVMCRYMELCDVPSVEFSVEELASLFTPDAVWEGIGAEYARKFGTRRGRPEIVGMLTAYLPPNSHFRGNVHLLGSEQIDVDGPAARGRWIMQQLSRYEDESAELLVARITAECEVRGGIARIKHFTTEKLFVTRLDEATRLLESNGKRT	0	>							nuclear transport factor 2 family protein
WP_005574578.1	6732855	6734144	R1CP_RS30655	antA	429	3275.03	12.6752	0.753441	4.03972e-61	>	MTTSLDPTTTTDTNFAALATDDRVDGSLYTDPDMFEAELERIFYRTWVWVAHESEIPEAGSYKMATIGRQPVIVNRDRKGNFNVLLNRCRHRGASVCEVPKGKANGFTCPYHSWSYALDGRLRGIPYPDGYDEDLDKKDLPLQSLRVESYAGMIFASFNPDVEPLDDFLGDAKVWIDLFMKQGAGYPIKTQGEHCFRFRGNWKIQLENTTDGYHFPIVHRSWMSSVDAETADMLSFMTDDNAVTHALGNGHSVAIMVPEHVDLDHDDGTEKIQARFDHIVEELSKTMPADKVRRIVRSMHGAGFNLNIFPNVAMSMSFFRVLRPISVDETEIRHIALGMDGGPEIVNRERLRIHEHFQGPFGFGSPDDSEAWDRVQRGSRGAPGMPIMVNRGLNREALD…	0	>						antA	Anthranilate 1,2-dioxygenase large subunit (alpha)	Acinetobacter baylyi ADP1	O85673	35	52			11114907
WP_005255965.1	6734134	6734637	R1CP_RS30660	bphE	167	926.283	11.6876	0.857278	1.92556e-40	>	MRTDLMTAQLADTRVLQAIELIWHEAALLDAKDYQAWDALWTDEGRYIIPIDPDTDDFDGSLNMVNDDTRMRRMRIERLTSGYSMSALAAARTVRTVSRFTVEERTEDSITVRSAQILVGFKRDDQQTLAADVTHRIRYTERGPRLDLKVIRLVNSQAAVNASGYLL	0	>						bphE	Biphenyl dioxygenase subunit beta	Paraburkholderia xenovorans LB400	P37334	31	46
WP_005255964.1	6734679	6735419	R1CP_RS30665	fabG	246	686.057	10.5013	0.73232	1.28845e-44	>	MDSVAVVTGGGRGLGAAIAHQLHDRGYRVAVADIDSGAAKETAADLDPDGDTAIGVELDVRKRKSFEAVRDRLIQEWGGIDVLVNNAGRSQTGTLMDIAPEEFSDIVEINLNGAFLGCQVFGSYFAEKRYGRIVNIASLAGQNGGTATGAHYAAAKGGVGTLTKVFARELAPSGVTVNAVSPGPLDLPVVRETVPADKLAAILTTIPVGTLGSPDFIAETVALLASPTAASVTGACWDVNGGLYMR	0	>						fabG	SDR family oxidoreductase	Vibrio cholerae ATCC 39315	Q9KQH7	44	58
WP_005255963.1	6735465	6736424	R1CP_RS30670	ndmD	319	2258.46	11.0697	0.605562	4.66448e-72	>	MSMFTVTVADIVEETPDIKSFRLVRTDGSPFDPYPAGAHIDILGPTEVLTQYSLCSPPHESESYVVAVKRETGPRGGSAALHDRVTIGSELQISRPRTLLTLAEGADRHILVAAGIGLTPMLSLAFALHRQGQQFDLHYFARTRAQAAFVELLESADLRRDVHLHFGLTRDDQLSALEKILADASAATHVYTCGPEGFMDRVRGLAEPAVGEDAVHFEHFEAATPTATGSDTAFELELDTGEVFEVPAGKSIADVLEENDIEIDTSCREGICGTCVLEVLEGEPDHRDNCLTKSERKAGDRIAACVSRAKSGRLLVELP	0	>						ndmD	oxidoreductase	Pseudomonas putida	H9N291	37	57			22328667
WP_005250795.1	6736441	6737061	R1CP_RS30675	tmoT	206	1493.55	8.42567	0.415229	1.19358e-88	>	MDQQETRVYIVDDDQELCASLAWLLDSVNITSEYYFSVQSFLDEYRRDIPACLVLDVRMPEVGGFQLQEALLADESPIPIIFVSAHGDIKMSVRALQRGALTFIEKPYDPQHMLDVIQDALRVARQRFGERRTRTELQGRIDALTVREKEILALVLDGLPSKNIAKELGISVKTVDVHRTRIKEKTGAESIAVLVRDILQAGIAVT	0	>						tmoT	response regulator transcription factor (*toluene degradation)	Pseudomonas mendocina	Q8KR08	39	60			22212183
WP_065492337.1	6737285	6737878	R1CP_RS30680	hpaC	197	1209.59	12.4901	0.87555	3.65264e-44	>	MPELTTMQSIFRTAMANLPAAVNIVTTDGPAGRCGMTVTAVCSVTDSPPTALVCVNQNSVMHNVFRNNGRVGINVLSGDDEELAMHFAGATQVAMADRFQWDIWEEDTDDGVPILRAAHVVLAGRIADSKTVGSHSVMFVELDRVQTREHGDSLVYFQRKFHRLSVPVESPDWLFYDEWSDPITVTPALVPAAAGGK	0	>						hpaC	4-hydroxyphenylacetate 3-monooxygenase reductase subunit	Pseudomonas aeruginosa ATCC 15692	Q9HWT6	55	71			20000468
WP_065492338.1	6737881	6738174	R1CP_RS30685	ywcB	97	518.25	11.8402	1.01316	6.19313e-30	>	MTTSSPPEQVPQNSDLQALADTRAALTFRLSALVLALFLPLPILGGFTSLLDGVVFSGVTVAWLYAVAQFVVAIVVARYYMARAAELDSRTASRAKG	0	>						ywcB	DUF485 domain-containing protein	Bacillus subtilis 168	P39600	26	45
WP_065492339.1	6738181	6739731	R1CP_RS30690	ywcA	516	598.163	11.1494	0.80874	2.65476e-41	>	MNLVSASLFAALVAVTLMITAWASKRNKSAADHYVAGGSLTGRQNGVAIAGDFISAASFLGVTGAIALTGFNGFYLAVFVPVAFVLAMLLIAEPLRNLGRFTLADVLATRFPGKDVRSMMAISTVVISVVYLVSQLVGAALLVSLLFDLDYAVAVLIIGTLTTAYTLVGGMLATSWIQIIKTGLLMVCAVVLFVLVLVRFDFNPFGPFSTALAEFGQSFVAPQRTSGTASFDQLSQTVGLVLGVLGLPHVMIRFLTVPDAKQARTSAYTAIWIFFAFYLLVPVLGYGAAKLVGVEVIRSENRGGNLAVAQLAETVGGGVLLAFVAAVAFVTILAALSGLVIATSGAIAHDLYGQVIRNGSVSAKAQHRAARVATVATCVIGVAIAFAAQKQNVAFLASL…	0	>						ywcA	cation acetate symporter	Bacillus subtilis 168	P39599	44	64
WP_065492340.1	6739728	6741005	R1CP_RS30695		425	12.7353	6.7687	1.13157	1.41956e-08	>	MKTELRSPSPLRDLAEQLATGATTPIDVTEAALARIADLEPDIHAWAHLDADSVRSAAARIQDSGPDGALWGVPVGVKDLIDVAGMPTRCGSELRSTEPATTDADCVARSRALGALPFGKTVTTEFGYFKPGPTRNPRALGHTPGGSSSGSAAAVAAGMVPLAFGTQTAGSLTRPASFCGVAGFVTAHGELPTAGITGLSPGLDTVGLLARTVPDLHFAWTALRDGTRAPVLEPSAPRRLRLWSGFELGEVSREMTAALRTTADSAESAGIGCRELDAAAKIVALTEHHHTVMAYEATRERAAEAAQTDKISAPLAELFATGAATAEADYRTALAGIRETRQLLLSTLDEDEAILGPAALGAAPPGHDATGTPILSRPWQAMGLPVVTIPGKCDSTGLP…	0	>							amidase	Synechococcus sp. RCC307	A5GTM0	29	43
Pseudogene	6741022	6741652	R1CP_RS39930		0	24.0891	5.23697	0.803788	5.62233e-10	>		0	>							true
WP_065492342.1	6741649	6741867	R1CP_RS30705		72	98.1463	4.88047	0.494793	1.3221e-21	>	MGPLELHEYTGLDAVGLSELIRAGEVTATEVEAVARVAIAQADADLGALTMRTATTAPVRSGCLPRAAGSSA	0	>							Aryl acylamidase	Nocardia globerula	P80008
WP_061046101.1	6741938	6742897	R1CP_RS30710	araC Trans-Reg	324	518.919	3.93181	0.446266	2.01433e-17	>	MRLGGGPARDDGQFEHWRQAVSTAFVPLAVMSTAEDGPGRFTGT LRTTALGGLQLSEVGGHAVDVRRTRTSIKRSDPGLVKVGLQLSGSGVIVQDDREAVLG PGDFAVYDTSKPYDLHFAGDFSMFVLMFPRELLRIASRELGTVSARRIRGSTGMGALV SPFLTNLHHSVVTGTMPTTPLVEDAVLDLLSAAVQSEAPADATAPGASLLLRVRSFID AHLHDPTLDTATVASHHHVSTRHLQKMFEADGHTVAGWIRHRRLEKCRRDLKDVRFRG DSIGTICARYGLVNSSHFSRLFKETYGVSPRAFREQELLSITV	0	>		#DIV/0!				araC	helix-turn-helix domain-containing protein					#DIV/0!			>		0	>		67.13
WP_054245641.1	6742909	6744207	R1CP_RS30715	paaK	432	2306.61	6.83681	0.394518	8.16085e-65	>	MTSIATPSQDIEFATRDRISSLQLERLQWSLLHAYTNVPHYRQAFDDAGVHPSDLKDLSDLAKFPFTAKADLRANYPFGMFAVPQEKVSRIHASSGTTGRPTVVGYTTGDLNNWADLVARSLRAGGVKPTDKVHIAYGYGLFTGGLGAHYGAERLGCTVIPMSGGMTDRQIQLIEDFEPDAIMVTPSYMLTIVDAMITKGIDPSKTSLRTGVFGAEPWTEEMRSELEKHLNMDAVDIYGLSEVMGPGVAMECVDTKDGLHIWEDHFYPEIIDPVTGEVLPDGEEGELVFTSLTKEAMPIIRYRTRDLTRLLPGTARSVRRMQKVTGRTDDMIILRGVNLFPTQIEELILAVPALAPQFQCILDRPGRMDELTVRVESRPDAVTDDHARAAGELQKLVKN…	0	>		#DIV/0!				paaK	Phenylacetate-coenzyme A ligase	Azoarcus evansii DSM 6898	Q9L9C1	68	81	#DIV/0!	440	10629172	>	MPVKTPSPGDLEPIEKASQDELRALQLERLKWSVRHAYENVPHYRKAFDAKGVHPDDLKSLADLAKFPFTAKGDLRDNYPFGMFAVPREKVARVHASSGTTGKPTVVGYTLKDIDTWATVVARSIRASGGRAGDMVHIAYGYGLFTGGLGAHYGAEKLGCTVVPMSGGQTEKQIQLIQDFKPDIIMVTPSYMLTVLDEMERMGIDPHQTSLKVGIFGAEPWTQAMRAAMEARAGIDAVDIYGLSEVMGPGVANECIEAKDGPVIWEDHFYPEIIDPHTGEVLPDGSEGELVFTTLTKEAMPVIRYRTRDLTRLLPPTARSMRRMAKITGRSDDMLIIRGVNLFPTQVEELICKNPKLAPQYLLEVDKDGHMDTLTVKVEINPEANVGRHPEQKEALAKE…	1323	>	atgcccgtaaagaccccgtcgcccggcgatctggaaccgatcgagaaggccagccaggacgaactgcgcgccctgcagctcgagcgcctgaagtggagcgtgcgccacgcctacgagaacgtgccgcactaccgcaaggccttcgacgccaagggtgtgcacccggacgacctgaagtcgctcgcggacctcgcgaagtttcccttcaccgcgaagggcgacctgcgcgacaactaccccttcggcatgttcgcagtgccgcgcgagaaggtcgcgcgcgtgcatgcgtcgtccggcaccaccggcaagccgacggtggtgggctacacgctgaaggacatcgacacctgggcgacggtcgtcgcgcgctcgatccgcgcttcgggcgggcgcgccggc…	66.59
WP_054245642.1	6744240	6745337	R1CP_RS30720	paaE	365	360.831	7.42942	0.491292	1.48234e-49	>	MTTAVSPKPGAALRNRAFHTLTVAAVESLCDDAVAVTFDVPAELADEFAFGPGQSLTLRRTIDGVEHRRSYSICAPAGSAPRVGVREVSDGLFSTWLVRDVRPGDRIEVQGPSGTFVADPAAGGRHVLIAAGSGITPMLSIAASMLANPEAEVVLLYGNRRTRSVMFAEEIADLKDAYGSRFDIIHVLSREPREVELFTGRLDADRLRAIFDAVVPVADIDHFWLCGPYGMVTDAETVLGDLQIDKSRVHHELFFVDDVPPPMETHREPGVTGPSSEVTLVLDGRSTTATLPRDESILDAAEKYRSDLPFACKGGVCGTCRAKITCGDVDMRRNYALEDYEVDSGFVLTCQTFPVSDNVTVDFDA	0	>		#DIV/0!				paaE	1,2-phenylacetyl-CoA epoxidase, subunit E	Escherichia coli K-12	P76081	43	58	#DIV/0!	356	20660314	>	MTTFHSLTVAKVESETRDAVTITFAVPQPLQEAYRFRPGQHLTLKASFDGEELRRCYSICRSYLPGEISVAVKAIEGGRFSRYAREHIRQGMTLEVMVPQGHFGYQPQAERQGRYLAIAAGSGITPMLAIIATTLQTEPESQFTLIYGNRTSQSMMFRQALADLKDKYPQRLQLLCIFSQETLDSDLLHGRIDGEKLQSLGASLINFRLYDEAFICGPAAMMDDAETALKALGMPDKTIHLERFNTPGTRVKRSVNVQSDGQKVTVRQDGRDREIVLNADDESILDAALRQGADLPYACKGGVCATCKCKVLRGKVAMETNYSLEPDELAAGYVLSCQALPLTSDVVVDFDAKGMA	1071	>	atgacaacgtttcattccttaacggtggcaaaagtggagccggaaacccgtgatgcggtgaccattacctttgcggtgccccagcctttgcaggaggcgtatcgctttcgccccggtcaacatttgaccttaaaagccagctttgatggtgaagaattacgccgttgttactccatttgccgcagctatctgcctggcgaaattagtgtggcggtgaaagccattgaaggcggacgtttctcccgctatgcccgcgaacacatccgccagggtatgacgctggaggtcatggtgccgcaggggcatttcggctatcagccacaggccgaacgccagggccgctatctggctattgcagcaggatcaggtattacgccaatgctggcgattatcgccacc…	53.31
WP_005566102.1	6745340	6745849	R1CP_RS30725	paaD	169	328.652	8.12276	0.53477	5.52303e-50	>	MTTAVRSDARRLAESVLDPEMPMLTLADLGVLRDVEEYADGSVVVTITPTYSGCPAMATMRDDIEHTLQDAGFGSVEVRTVLSPPWSTDWISENGRRKLRENGYSTPGPAPRRASGPVPLTLTVKPRPVACPKCHSANTRLDSEFGATLCKALYRCLDCLEPFDHVKEI	0	>		#DIV/0!				paaD	1,2-phenylacetyl-CoA epoxidase, subunit D	Escherichia coli K-12	P76080	42	56	#DIV/0!	165	20660314	>	MQRLATIAPPQVHEIWALLSQIPDPEIPVLTITDLGMVRNVTQMGEGWVIGFTPTYSGCPATEHLIGAIREAMTTNGFTPVQVVLQLDPAWTTDWMTPDARERLREYGISPPAGHSCHAHLPPEVRCPRCASVHTTLISEFGSTACKALYRCDSCREPFDYFKCI	504	>	atgggtatgcaacgtctggccaccattgcaccgccacaggttcatgagatatgggcgctactcagccagatcccggacccggagatcccggtgctgaccattaccgatttaggcatggtgcgtaatgtgacacagatgggagaagaatgggtgatcggctttacaccgacttattccggttgtccggcaacggaacatttgattggcgcgatacgtgaggcaatgacaacccacgggtttacccccgttcaggttgtgctgcaactcgacccggcatggaccaccgactggatgacccccgatgcccgtgagcgtctgcgacagtatggcattagcccgcccgccggacacagttgccatgcccatttgccgccagaagtacgttgcccgcgctgcgcc…	55.56
WP_065493296.1	6745851	6746768	R1CP_RS30730	paaC	305	442.611	6.81623	0.37936	1.29974e-69	>	MTDHDNAYEGLVDEDSHGQWAFGTCFDDPLAGVDTTVPEDVDLSALAGYCLMLGDDALISSQRLAEWSTRAPELEEEVALANVGLDLLGQARLLLARAAAADVSVVPYISDTSPIPAEDALAFFRDENRFRNTRLAELDNGDFAQSITRLLVFSTWRLALFDRLRTSRDPVLAAVAVKGVKELTYHRDYAARWVVTLGCGTEESKTRMAAALTRVGPYVEELFVPTTEELALAAVGVGVDPRDVREEFDSVLEQVLHAAELTAPTGRTVGTVGGRAGRQGLHTEALGLLLAEMQSVARAHPEGVW	0	>		#DIV/0!				paaC	1,2-phenylacetyl-CoA epoxidase, subunit C	Escherichia coli K-12	P76079	42	58	#DIV/0!	248	20660314	>	MNQLTAYTLRLGDNCLVLSQRLGEWCGHAPELEIDLALANIGLDLLGQARNFLSYAAELAGEGDEDTLAFTRDERQFSNLLLVEQPNGNFADTIARQYFIDAWHVALFTRLMESRDPQLAAISAKAIKEARYHLRFSRGWLERLGNGTDVSGQKMQQAIDKLWRFTAELFDADEIDIALSEEGIAVDPRTLRAAWEAEVFAGINEATLNVPQEQAYRTGGKKGLHTEHLGPMLAEMQYLQRVLPGQQW	747	>	atgaatcagttaacggcttacaccttgcgcctgggcgataactgtctggtgctctcccagcggttgggggaatggtgcggtcacgcaccggaactggaaatcgatctcgcactggcaaacattggcctcgatttattaggtcaggcacgtaacttcttatcgtatgccgctgaattagcgggagaaggtgatgaagataccctggccttcacccgagacgagcgccagttcagcaacttattgttggttgaacaaccaaacggcaattttgccgacaccattgcacgccagtatttcatcgatgcatggcatgtggcgctctttacccgtctgatggaaagccgtgatccgcaactggcggcgatttctgccaaagcaattaaagaagcgcgttatcac…	52.48
WP_009475635.1	6746777	6747082	R1CP_RS30735	paaB	101	403.761	8.33465	0.550354	1.07987e-49	>	MSTDDNAVRADWPLYEVFLRGKRGLNHVHVGSLHAADDEMAVRHARDVYTRRNEGVSIWVVRSSSIVASSPSEKDPYFAPSGDKVYRHPTFYEIPDNVPHM	0	>		#DIV/0!				paaB	1,2-phenylacetyl-CoA epoxidase, subunit B	Escherichia coli K-12	P76078	67	81	#DIV/0!	95	20660314	>	MSNVYWPLYEVFVRGKQGLSHRHVGSLHAADERMALENARDAYTRRSEGCSIWVVKASEIVASQPEERGEFFDPAESKVYRHPTFYTIPDGIEHM	288	>	atgagtaatgtttactggccgttatacgaagttttcgtgcgtggcaaacagggcttatcacaccgccatgttggcagtttacatgctgccgatgagcggatggcactggaaaatgcccgtgatgcttacacccgtcgtagcgaaggatgttcaatttgggtggtgaaggcgagtgaaattgttgcctcgcaaccggaagaacgcggtgaattttttgatccggctgaaagcaaggtctatcgccatccaacgttttacaccatccctgatggcattgagcacatgtga	49.65
WP_065492343.1	6747079	6748032	R1CP_RS30740	paaA	317	950.638	7.49317	0.450109	7.26395e-60	>	MTTSHASDELQKLFDDTIAADQRVEPRDWMPDGYRKTLIRQIAQHAHSEIIGMQPEGNWLTRAPSLRRKAILMAKVQDEAGHGLYLYSAAETLGADRADLTEKLIEGKQKYSSIFNYPTLTYADVGVIGWLVDGAAICNQVPLCRSSFGPYARAMIRVCKEESFHQRQGFELLMTMMRGTDAQREMVQESVNRWWWPALMMFGPPDDQSPNSEQSMKWRIKRHTNDELRQRFVDMSIPQAEVLGVTFPDPDLKWNAERGAHDFGEPDWSEFMQVIKGNGASSVERVANRRAAHENGAWVREAATAFARRESSKENAR	0	>		#DIV/0!				paaA	1,2-phenylacetyl-CoA epoxidase, subunit A	Escherichia coli K-12	P76077	66	81	#DIV/0!	287	20660314	>	MPDAYRKTLIRQIGQHAHSEIVGMLPEGNWITRAPTLRRKAILLAKVQDEAGHGLYLYSAAETLGCAREDIYQKMLDGRMKYSSIFNYPTLSWADIGVIGWLVDGAAIVNQVALCRTSYGPYARAMVKICKEESFHQRQGFEACMALAQGSEAQKQMLQDAINRFWWPALMMFGPNDDNSPNSARSLAWKIKRFTNDELRQRFVDNTVPQVEMLGMTVPDPDLHFDTESGHYRFGEIDWQEFNEVINGRGICNQERLDAKRKAWEEGTWVREAALAHAQKQHARKVA	864	>	atgcccgatgcttaccgaaagacattgatccgccagattgggcagcatgcgcattccgagattgttggtatgttgcctgaaggtaactggatcactcgcgcaccaaccttgcggcgtaaagccattctgttagccaaagtgcaggatgaagcaggtcatggcctgtatctctatagcgccgccgaaacactgggctgcgccagagaagacatctaccaaaaaatgctcgacggacggatgaaatattcctccatctttaattatccgacattgagttgggctgatatcggcgttatcggctggctggtggatggcgcagcgatcgtcaatcaggtggcgttatgccgcacttcttatggcccgtatgccagagcaatggtgaaaatctgcaaagaagag…	51.85
WP_065492344.1	6748119	6748910	R1CP_RS30745	paaG	263	60.3598	3.83926	0.531702	5.12787e-12	>	MSTDDVVGLSVDAGLATITLRRAGASNALDRAVKEQLLAAVEKVAADDGVRALLLQAEGKNFCVGQDLAEHVAGLEADAAHAMDTVAEHYNPLLRALAGIRVPVVVAVGGACVGAGLGIALAADIRIVGEGAKFATAFTGIALAGDSGLSHTLVQALGASRATGLMMLGDRFTAAQALDWGLVHRVVPDAELGDAATALARKLADGPTAAYAQVKALVSAASSGLSEALEREREAAEQLGRSKDHRSAVDAFLAKRTPAFEGH	0	>		#DIV/0!				paaG	1,2-epoxyphenylacetyl-CoA isomerase	Escherichia coli K-12	P77467	37	55	#DIV/0!	262	20660314	>	MMEFILSHVEKGVMTLTLNRPERLNSFNDEMHAQLAECLKQVERDDTIRCLLLTGAGRGFCAGQDLNDRNVDPTGPAPDLGMSVERFYNPLVRRLAKLPKPVICAVNGVAAGAGATLALGGDIVIAARSAKFVMAFSKLGLIPDCGGTWLLPRVAGRARAMGLALLGNQLSAEQAHEWGMIWQVVDDETLADTAQQLARHLATQPTFGLGLIKQAINSAETNTLDTQLDLERDYQRLAGRSADYREGVSAFLAKRSPQFTGK	789	>	atgatggaattcatcctcagtcatgtagaaaagggcgtgatgacactaacgctcaaccgcccggaacgcctgaacagttttaatgatgagatgcacgcacaactggcagagtgcctgaaacaggtcgagcgcgacgacactatccgttgcctgttacttacaggtgccgggcgcggattttgtgctggtcaggatcttaacgatcgtaacgttgatcccacaggccccgcaccggatttagggatgtcagttgaacgtttctataacccactggtacgtcgcctggcaaaactgccaaaaccggtgatctgtgcagtcaatggcgtggcggcaggggcaggcgcaacactggcactggggtgcgacatcgttattgctgcccgttcagcaaaattcgtc…	54.5
WP_065492345.1	6748951	6749805	R1CP_RS30750	paaH	284	109.812	4.98327	0.585596	2.58266e-16	>	MTSTAPKNVGVVGGGRMGAGIAQVFATLGSTVTIAESGDREAAMQRVSDGLDRAHERGKLGDVDPATILARVSTVAAPDALPPALDLVVEAVPELVDLKLSVLSLVEKTVDSSTVIASNTSSISIAGLGAALNDPARLIGMHFFNPVPASTLVEIVRAPATDADVVEKVREWVAQLGKTEVLVNDSPGFATSRLGVCLGLEAIRMLEEGVADAESIDRAMELGYRHPMGPLRSTDLVGLDVRLAIAEHLAKTLGDRFAPPALPREKVANGELGRKTGQGFFTWS	0	>		#DIV/0!				paaH	3-hydroxyadipyl-CoA dehydrogenase	Escherichia coli K-12	P76083	36	50	#DIV/0!	475	20660314	>	MMINVQTVAVIGSGTMGAGIAEVAASHGHQVLLYDISAEALTRAIDGIHARLNSRVTRGKLTAETCERTLKRLIPVTDIHALAAADLVIEAASERLEVKKALFAQLAEVCPPQTLLTTNTSSISITAIAAEVKNPERVAGLHFFNPAPVMKLVEVVSGLATAAEVVEQLCELTLSWGKQPVRCHSTPGFIVNRVARPYYSEAWRALEEQVAAPEVIDAALRDGAGFPMGPLELTDLIGQDVNFAVTCSVFNAFWQERRFLPSLVQQELVIGGRLGKKSGLGVYDWRAEREAVVGLEAVSDSFSPMKVEKKSDGVTEIDDVLLIETQGETAQALAIRLARPVVVVDKMAGKVVTIAAAAVNPDSATRKAIYYLQQQGKTVLQIADYPGMLIWRTVAMIIN…	1428	>	atgatgataaatgtgcaaactgtggcagtgattgggagcggcaccatgggggctggcattgctgaagttgccgccagtcatggacatcaggttttactgtatgacatttctgctgaagcgctgacccgcgcaatcgacgggatacacgcgcggctaaattcacgcgtgacgcggggaaaactgactgctgaaacctgtgaacgcacattgaaacgcctgatcccggtgaccgatattcacgcgctggcagctgcggacctggtcattgaagcggcgtctgaacgtctggaagtcaaaaaagcgctctttgcacagctggcggaagtttgcccgccacaaacgctattgaccactaacacttcgtcaatctctataaccgcgattgctgcggaggtaaaa…	53.71
WP_065492346.1	6749802	6750530	R1CP_RS30755	paaF	242	64.0998	4.66785	0.664014	1.93384e-11	>	MNTLKIEDRDDRMVVTLHRPAQRNAINAEMIGELHQVCASLEATPKPMLLTGEGDHFAGGADIAELRERGREEAFAGINRNLFDRIAKLPLPTVAAVSGYALGGGAELSYACDIRIATETAVFGNPEPGLGIMAAAGASYRLPELVGTSVAKQVLLGGRNLDAQDALRSGLVMSVVAPGEHIDAAHKVIDRITRSAPLALKLTKMIVDAPGSHPFADDIAQAVLFESRDKHDRMTAFLEKRK	0	>		#DIV/0!				paaF	2,3-dehydroadipyl-CoA hydratase	Escherichia coli K-12	P76082	36	54	#DIV/0!	255	20660314	>	MSELIVSRQQRVLLLTLNRPAARNALNNALLMQLVNELEAAATDTSISVCVITGNARFFAAGADLNEMAEKDLAATLNDTRPQLWARLQAFNKPLIAAVNGYALGAGCELALLCDVVVAGENARFGLPEITLGIMPGAGGTQRLIRSVGKSLASKMVLSGESITAQQAQQAGLVSDVFPSDLTLEYALQLASKMARHSPLALQAAKQALRQSQEVALQAGLAQERQLFTLLAATEDRHEGISAFLQKRTPDFKGR	768	>	atgagcgaactgatcgtcagccgtcagcaacaagtattgttgctgacccttaaccgtcccgccgcacgtaatgcgctaaataatgcccttctgacgcaactggtaaatgaactggaagctgcggctaccgatagcagcatttcggtctgtgtgattaccggtaatgcacgcttttttgccgctggggccgatctcaacgaaatggcagaaaaagatctcgcggccaccttaaacgatacacgcccgcagctatgggcgcgattgcaggccttcaacaaacctctcatcgcagccgtcaacggttacgcgcttggtgcgggttgcgaactggcattgttgtgcgatgtggtggttgccggagagaacgcgcgttttggtttgccggaaatcactctcggc…	54.69
WP_009475639.1	6750527	6751747	R1CP_RS30760	paaJ	406	28.2969	2.66249	0.552291	5.88661e-06	>	MAEVFLVDGARTPQGRYGGALAGVRPDDLAGLVVAEAARRAGIPGDAVDEVILGAANQAGEDNRDVARMAVLLAGLPDSVPGYTVNRLCASGLTAVASAAHTIRSGEADIVIAGGVESMTRAPWVMAKPGTPWARPGEVADTSLGWRFTNPRFTATDRDVPAGAGPDVRKVTLSMGETAEEVAALEGITRAESDAFALRSQERAIAAVDAGRFEREIVPVPVRDGELTADETPRRGTTLEKLGSLKPVFRTGGIVTAGSSSSLSDGAAALVVASEAAVEKYGLTVRGRIVTSASAGIAPNVMGLGPVPATRKALARANWSISDLGAAELNEAFAAQSLGVIRQLKLDESIVNADGGAIALGHPLGCSGARILLTLLGRMEREGARRGLATLCVGVGQGV…	0	>		#DIV/0!				paaJ	3-oxoadipyl-CoA/3-oxo-5,6-dehydrosuberyl-CoA thiolase	Escherichia coli K-12	P0C7L2	55	69	#DIV/0!	401	20660314	>	MREAFICDGIRTPIGRYGGALSSVRADDLAAIPLRELLVRNPRLDAECIDDVILGCANQAGEDNRNVARMATLLAGLPQSVSGTTINRLCGSGLDALGFAARAIKAGDGDLLIAGGVESMSRAPFVMGKAASAFSRQAEMFDTTIGWRFVNPLMAQQFGTDSMPETAENVAELLKISREDQDSFALRSQQRTAKAQSSGILAEEIVPVVLKNKKGVVTEIQHDEHLRPETTLEQLRGLKAPFRANGVITAGNASGVNDGAAALIIASEQMAAAQGLTPRARIVAMATAGVEPRLMGLGPVPATRRVLERAGLSIHDMDVIELNEAFAAQALGVLRELGLPDDAPHVNPNGGAIALGHPLGMSGARLALAASHELHRRNGRYALCTMCIGVGQGIAMILE…	1206	>	atgcgtgaagcctttatttgtgacggaattcgtacgccaattggtcgctacggcggggcattatcaagtgttcgggctgatgatctggctgctatccctttgcgggaactgctggtgcgaaacccgcgtctcgatgcggagtgtatcgatgatgtgatcctcggctgtgctaatcaggcgggagaagataaccgtaacgtagcccggatggcgactttactggcggggctgccgcagagtgtttccggcacaaccattaaccgcttgtgtggttccgggctggacgcactggggtttgccgcacgggcgattaaagcgggcgatggcgatttgctgatcgccggtggcgtggagtcaatgtcacgggcaccgtttgttatgggcaaggcagccagtgca…	55.97
WP_065492347.1	6751907	6753946	R1CP_RS30765	paaZ	679	451.73	5.27128	0.552431	2.82571e-20	>	MSKLLESYAAGRWYTAPDEGTPLLSAVDGSEVARISATGLDLGEMVTYAREVGGPALAKLTFHERAAALKALALTLMAGKDEFYALSTSTGATKRDSGVDIDGGFGTLLSYASKARRELPNDTVYLDGAFEQLGKKGTFLGQHVYTSRRGVAVQINAFNFPVWGFLEKLAPAFIAGVPSIVKPASQSAYLTELVFRRIIESGLLPEGSVQLLSGSARGLLDHLGGQDSVAFTGSADTAATLRAHPNVVGEGVHFNAEADSLNASILGSDVEPGSEEFDLYVKQLVTEMTVKAGQKCTAIRRAFVPTALMDDVIAAAEARLSRVVVGAPDAEGVTMGALASLEQRDEVLKSLRGLTKSAQIVVGDPENFEVVGADKSTGAFLPPILLRSDDKDAPEPHDI…	0	>		#DIV/0!				paaZ	bifunctional aldehyde dehydrogenase/enoyl-CoA hydratase	Escherichia coli K-12	P77455	51	65	#DIV/0!	681	20660314	>	MQQLASFLSGTWQSGRGRSRLIHHAISGEALWEVTSEGLDMAAARQFAIEKGAPALRAMTFIERAAMLKAVAKHLLSEKERFYALSAQTGATRADSWVDIEGGIGTLFTYASLGSRELPDDTLWPEDELIPLSKEGGFAARHLLTSKSGVAVHINAFNFPCWGMLEKLAPTWLGGMPAIIKPATATAQLTQAMVKSIVDSGLVPEGAISLICGSAGDLLDHLDSQDVVTFTGSAATGQMLRVQPNIVAKSIPFTMEADSLNCCVLGEDVTPDQPEFALFIREVVREMTTKAGQKCTAIRRIIVPQALVNAVSDALVARLQKVVVGDPAQEGVKMGALVNAEQRADVQEKVNILLAAGCEIRLGGQADLSAAGAFFPPTLLYCPQPDETPAVHATEAFGP…	2046	>	ttaatcgacaaaatcaccgtgctgcctggccaccagcgtcagaattgaatacagcgccaccggggtttgatgctgattgaatacctctaccgcccattccaccacacctgttggtttttcttctgcgctacgctgttttttcagcgtcttgcgcttacaggtgagacgcacctggatggtatcgcctggctttacgggttcgataaagcgcaagttttccagcccataattagcaatgaccggaccgacaccggcatcgacaaacagacccgcagccgcagaaagcacaaaatacccatgcaccacacgctcaccgaaaatagattcggcagcagcaatcttatccatatgcgcatagaaatgatcgccgctgaggcaagcaaagttaacaatatcggc…	54.2
WP_005565792.1	6753943	6754260	R1CP_RS30770	ethD	105	471.105	4.78074	0.525965	1.75373e-18	>	MSFKVAVCYGQPDDPEAFDAYYRDTHMPLARKVPGLSDFTWGKCSALDGGTPPYYAVASLVFPDAATMKSGLQSEEMKQAGKDVRNFATGGVTMYVQEEESVYNQ	0	>		#DIV/0!				ethD	????	Rhodococcus erythropolis	P43491	48	61	#DIV/0!	103	7836301	>	MYRVTIVYNHPADPAAFDEHYSSKHVPLVQQIPSVKRFAAGKCDSLDGNPPSAYALAQLYFESKAEAGQAFASPEGQNAAADVANFASGGVTMLFTDEETVLP	312	>	atgtaccgcgtcaccatcgtctacaaccaccccgccgacccggccgccttcgacgagcactacagctccaagcatgtgcctctggtgcagcagatcccgagcgtcaagcggttcgccgcaggcaagtgtgactcgctcgacggcaatcccccctcggcgtatgcgctcgcgcagctgtacttcgagagcaaagcagaggcgggacaggcattcgcctcccccgagggtcagaacgccgccgccgacgtcgcgaacttcgcctccggcggcgtgacgatgctgttcaccgacgaagagaccgttctgccgtga	65.38
WP_005250762.1	6754268	6754681	R1CP_RS30775	paaI	139	368.281	4.86062	0.602072	8.93255e-15	>	MTVDASAECRIARKMFEADNASQALGIEILELSPGHAVASMVVG ETMVNGHGITHGGFVFTLADTAFAMACNGYDSPAVAARADIRFLTATRLGDTLVAEAV ERARFGRNGIYDVTVRRGDDVIAEFRGDSRAQPRP	420	>	atgactgtcgacgcgtccgcggaatgccgcatcgcgcggaagatgttcgaggccgacaacgcgtcccagg cgctcggcatcgagatcctcgagcttagccccggtcacgcggtcgcgtcgatggtcgtgggtgagaccat ggtcaacggccacggcataacccacggcgggttcgtgttcaccctcgccgacaccgcattcgcgatggcg tgcaacggatacgactcgcccgccgtcgccgcccgcgccgacatccgattcctgaccgccacccgcctcg gcgacaccctcgtcgccgaggccgtggaacgggcccgattcgggcgcaacggcatctacgacgtcaccgt ccggcgcggcgacgacgtcatcgccgagttccgaggcgacagtc…	68.3333	atg			paaI	Acyl-coenzyme A thioesterase PaaI	Escherichia coli K-12	P76084	45	62	-16.5633	140	20660314	>	MSHKAWQNAHAMYENDACAKALGIDIISMDEGFAVVTMTVTAQMLNGHQSCHGGQLFSLADTAFAYACNSQGLAAVASACTIDFLRPGFAGDTLTATAQVRHQGKQTGVYDIEIVNQQQKTVALFRGKSHRIGGTITGEA	423	>	atgagtcataaggcctggcaaaatgcccatgcaatgtatgagaacgatgcctgcgccaaagcgcttggcatcgacattatctcaatggatgaaggctttgctgtagtgaccatgaccgtcactgcacaaatgcttaacggtcatcaaagttgccacggcgggcagctattttcactggctgatactgcctttgcctacgcctgcaatagccaggggctggcagccgtcgcttctgcctgcacgattgattttttgcgtccaggctttgccggagacaccttaactgcgactgcgcaggtacgtcatcagggcaagcaaaccggtgtttacgacatcgaaattgttaaccaacaacaaaaaacggttgcgctgtttcgcggtaaatctcaccgcatcggc…	51.77
WP_081315606.1	698856	699716	R1CP_RS37785	-	286	282.894	8.06872	0.554067	5.41828e-46	>	MSMPNFQARPVDVNECVRTLVADANIEVIPLKGADEKIHSAPTGTTVTITCSPKFGLERTVQHVASAISQGYQVVPHLAARMVESEQMLRDFIRRIVDLGVTDLYVVGGDADQPLGKFYDAESILLALREFDHGLTRLGVGCYPEGHPKIENEALIESLVRKQEYADYMVSQLCFDAGALVTWLRQVRSRGIVLPVRVGLAAPLKTAKLAELSIKIGVGRSLRFLTKQHGLLGNLVLGRDYAPEQLLIDIGPDLLSSDLDVEGIHLFSFNQIEATVDWQRRIASNY	861	>	atgagcatgcccaattttcaggcacgtcccgttgacgtcaacgaatgcgtgcgcacactggtagctgacgcaaatatcgaagtgatcccactcaagggagctgacgaaaagatccattcggcgcccacgggaaccaccgtgactatcacgtgctctcccaaattcgggcttgagcggaccgtccaacatgttgcttccgccatctcgcagggataccaagtggtcccacatcttgctgcacggatggtcgagtcggagcagatgcttcgagacttcatccgcagaatcgtggacctcggcgtcacggatctgtacgtcgtgggcggcgacgctgatcaaccgctcggcaagttctacgacgcagaatcaattcttctcgcacttcgcgagtttgaccat…	56.2137	atg	pR1CP1		metF	5,10-methylenetetrahydrofolate reductase	Sphingobium sp. NBRC 103272	G2IQS8	30	53	-56.2137	0	10.1007/bf00770706	>		0	>
WP_065493722.1	699795	701156	R1CP_RS37790	-	453	769.301	7.18686	0.43682	1.60929e-58	>	MTTATTLEEKIQSSGGNPALMLRKEPAGPYVFPIPEEYSNWRDEQEAWTKTAVLFDQSFHMFDTYFEGPDVKRLFSDYAVNDFTKFGRNKAKQFVAVNDEGKFIADAILFGIDDYEYSLVGTPGAGNYMQYRAETGDYDVTVTRDDATPFNPNPRFIFRYQLQGPNALKIVEKAVGGQVDRIKFFNIGQFVIAGTTVRALNHTMIGVPGLEMTGLEMTGPVADGPKVLAALQSAGEEYGLHMGGRLSYPTTAVESGWIALPVPAIYTGNDMKPYREWLPAMGFEAHYSLGGSLYSEDIEDYYVTPYDLGYGRVVNFDHDFHGRDALQKIAKGPHKKKVWLTWNEDDVARVVKSSLFDGPNRAKFMDMPSAVYSISTYDKILKNDRVIGFSAWSAYTVGH…	1362	>	atgaccaccgccacaactctggaggagaagatccaatcctccggcggaaacccggcgctgatgctccggaaggagcccgctggtccctatgtgttcccgatcccggaggaatacagcaactggcgggatgagcaagaggcctggaccaagactgccgttctcttcgaccagtcgttccacatgtttgacacctatttcgaaggaccagacgtcaagcggctcttctcagattatgccgtcaacgacttcacgaagttcggccgcaacaaagccaagcagttcgtggcagtcaatgatgagggcaagttcatcgcagacgccatccttttcgggatcgacgactacgagtacagccttgtcggcacccccggtgccggaaactacatgcaataccgcgcg…	57.4156	atg			ligM	Vanillate/3-O-methylgallate O-demethylase	Sphingobium sp. NBRC 103272	G2IQS7	44	60	-57.4156	0	28373573	>		0	>
WP_065493899.1	701645	702541	R1CP_RS37795	-	298	195.002	6.69935	0.430753	2.21157e-52	>	MDGSARDLTPPATDTHEWILTLSCPDQPGTVFEVSRFLLQHRCTIVESQQFSDAEIGRFFMRVQFRHTGPDTLDGRALRQDFNAVADAAMMNWRLTSRADKQRVLIMVSRYGHCLNDLLYRTSSGALDLVVPAIVSNHADLKGMADNFGVAFHHIPVTTASKPEAEAQLLELVDTLDVDLVVLARYMQILSTDLCQKLEGRAINIHHSMLPSFKGARPYHQAYDRGVKLVGATAHYVTSDLDEGPIIEQEVTRVDHTFSAEAVAALGRDNECRALSRAVGWHTQNRILLDGGRTVVFS	897	>	atggatggttcagcacgcgacctcaccccacccgccaccgacacccacgagtggatactgacattgtcgtgtccggatcaaccggggactgtcttcgaggtttcacggtttctcttgcagcatcggtgcaccattgtggagagccaacaattcagcgacgctgagataggacgcttcttcatgcgtgtccagttccgacatacaggacctgacactctcgacgggcgggcactgcgccaagacttcaatgcggtagctgacgcggcgatgatgaactggcgtctgaccagtagggctgacaagcagcgcgttctcatcatggtcagcaggtacggccattgtctcaacgacctgctatatcgcaccagcagcggcgcgctggacttggtggttccggct…	57.6366	atg			purU	Formyltetrahydrofolate deformylase	Corynebacterium sp. P-1	Q46339	55	70	-57.6366	0		>		0	>
WP_081315607.1	702538	703446	R1CP_RS40665	-	302	81.3328	4.43913	0.42689	6.94201e-24	>	MIVSATSTANAVPPAHRSIVPRTAGPCPGVVFGGTRCLVMGVLNVTPDSFSDGGSYLAVEKSVAHAMRLVSEGADVIDVGGESTRPGALRTSEQEERGRVLPVIRILASRGVPVSVDTMRASVAAAAVEAGAAFVNDVSGGLADPDMARCVAALKVPYVAMHWRGHSDRMESRSRYCDVVATVRDELHRRMDSLVAAGISPEQIILDPGLGFAKTTAHNWALLRRFDELATLGAPLLVGASRKRFLAGLFPDTSGARADRDLATAAVSALVAARGAACVRVHDVRPTVAAVRVVEAEITPPE	909	>	atgatcgtctccgccacgagtactgcaaatgccgtgccgcctgcccatcggtctatcgtcccgaggactgccggcccctgccctggcgtggtcttcggcggcactcgctgcctggtcatgggtgtcctgaatgtcacgcctgactccttctccgacggaggctcgtacctcgcggtggagaagtccgttgcgcacgcaatgcgtctcgtgtctgagggcgcagatgttatcgacgtcggcggagagtccacacgcccaggagccctccgtacctcggaacaggaagaacgcggccgcgtacttcccgtgatccgtatccttgctagcagaggtgtaccggtcagcgtggacactatgcgtgccagcgtggccgccgccgcagtagaagcgggcgcagcc…	62.5963	atg			folP1	Dihydropteroate synthase	Mycobacterium leprae TN	P0C0X1	54	68	-62.5963	0	10542185	>		0	>
WP_065493724.1	703727	705121	R1CP_RS37800	transposase	464	70.6601	4.43659	0.468364	5.31559e-20	>	MQSSHTFTAGSAVFDEHNLVSAAGLVPVLALAEQAGLSELIDAHVDLTSTRVASGAANPVGKLTSIIAGMCTGADSIDDVDTIRAGGTPILFDQVYAPSTLGIFLREFTYGHSLQLGAVLRRHLIALAARTPLLPGIEDRAFLDIDSLLRPVYGHQKQGASYGHAKIAVRALLRKGLSPLVTTLSTAQAAPVIAEMRLRAGKTGSGRGAASQLRSAISTARACGAHGKIMVRGDSAFGNKAVIRAAVAAGIEFSLVMSRNPRITRAIDSIDEQEWMPVHYPGAVTDPDTGELISDAEVAEVEYTAFSGRHKVTARLVVRRVKDANYPDALFPVWRYHPFFTNSDLPTVDADVIHRKHAIVETVFADLIDGPLAHVPSGRFGANSAWVLCAAIAHNLLRA…	1395	>	gtgcaatcatcgcacacgttcacggctggatccgcggtgttcgacgaacacaatctcgtgtcggcggcagggctggtcccggtcctcgcactcgccgaacaggccggcctgtcggagctgatcgacgcccatgtcgacctcacctccacgcgggtggcctcgggtgcggcgaacccggtcgggaaactgacctcgatcatcgccgggatgtgtaccggagccgacagcatcgacgatgtggacacgatccgcgccggcggcaccccgattctcttcgaccaggtgtacgccccctcgacattggggatcttcctgcgcgagttcacctacgggcacagcctgcagctcggggcggtgctgcgccggcacctgatcgccctcgccgcccgcacccccctg…	68.2437	gtg				-					-68.2437	0		>		0	>
WP_065493900.1	706076	706555	R1CP_RS37805	styC2	159	4644.49	7.64762	0.411028	1.24623e-74	>	MAGHGILMIFSTLIAGLVLWAKLLGGWEVRPGKIVKFDVPGTDEGWARAHTGPALNGMMVIAAASVMPHTGLPAKTAKRLGWIVVADGWANVLFYFASNFTENRSLSFGPNKHGKQNIFSTIGLLPAYVFGVLVTIAMPIIGWKALKNNTATNKILEKI	480	>	atggccgggcacggcatcttgatgatcttctccacactgatcgcggggcttgttctgtgggcaaagctcctcggagggtgggaggttcgtcccggcaagatcgtcaagttcgatgtaccgggaaccgacgagggatgggctcgagcgcacaccggcccggcactcaacggcatgatggtcatcgcggctgcgtcggtcatgccccacaccgggctgcccgccaagaccgcgaaacgtctcggctggatcgtcgtcgccgacggttgggccaacgtgctgttctacttcgcgtcgaacttcaccgagaaccggtcgctgagcttcggcccgaacaagcacggcaagcagaacatcttctcgaccatcggactgctgcccgcttacgtcttcggtgtcctc…	61.0417	atg			styC	StyC-Styrene oxide isomerase	Rhodococcus opacus 1CP		59	73	-	0	22504818	>		0	>
WP_081315654.1	706964	708022	R1CP_RS37810	NOS oxygenase	352	346.501	7.43796	0.592512	2.10179e-34	>	MPELSHLPATRLRQALYELYATGTYTHTAEELLIGAKVAWRNHARCVGRQHWRTLKLLDARHATTAEQIATACWKHLRIATNGGALQSVIPVGPPPRADGREYRIDNPQLIRYAGYRQTDGSILGDPAHLEITETAPELGWRGSGTAFDVLPLLVSTPDEPLRHFPVPPELVLEVDITHPDYPWFGELDLKWHAVPAVSNMDLSIGGVIYPCAPFSGWYVNTEIGARNLCDEDRYNMLPAIAAELGLDTSSARTLWKDRALVELNRAVIHSFRTAKVIMVDHHTVANQFIDHVEREAREGRPCPTDWSWINPPMSAALTPTYHRLFDRPDPTVRPNFIPRAPGAGCPASGTT	1059	>	atgcccgaactgtcgcatcttccggccacccgattgcggcaggcgctctacgagttgtatgcgaccggaacgtacacccataccgccgaggagttgctgatcggcgcgaaggtcgcgtggcgcaaccatgctcggtgcgtgggccgacagcactggcggacattgaagttgctcgatgcccgacacgcaaccaccgcggagcagatcgccaccgcgtgttggaagcatctgcgcatcgcgaccaacggcggagcgctgcaatcggtcatcccggtcggacccccgccccgcgcagacggtcgcgagtaccgaatcgacaatccgcaactgatccgctacgccggataccggcaaaccgatggcagcatcctcggcgaccccgcccatctggagatcacc…	65.4391	atg			nos	Nitric oxide synthase, endothelial	Bacillus subtilis 168	O34453	53	68	-65.4391	0	11856757	>		0	>
WP_065493725.1	708192	708434	R1CP_RS37815	hyp	80	337.134	10.2915	0.878978	4.8234e-30	>	MDPYDQALLEHTLRWCNYGGGDEHIFPEFGLTPEMFYRRVLTVVDSRSELEFPAKQYLRAYCSEKVTSSARRRRTHPFGL	243	>	atggatccctacgaccaggccctgctcgagcacaccttgcggtggtgcaactacgggggcggcgacgaacacatcttccccgagttcggtctcacccccgagatgttctaccgtcgtgtcctcaccgtggtcgacagtcgcagcgaactcgagttccccgccaagcagtacctccgtgcgtactgctccgagaaggtcaccagttccgctcgccgccgcaggacccacccgttcggactctga	63.786	atg				-					-63.786	0		>		0	>
WP_065493726.1	708595	709119	R1CP_RS37820	in-membrane-out	174	497.591	10.7741	0.909008	9.11911e-31	>	MFRLSWAIAAAFTIALLCGILIVTRDLAITNDIFKDGVVQAQTVDKTTNDALAGAKELPPANAAINQGLPEVVGVLDSLTRADQTLGDLGTQLASLGDALKSADAPLGGIIDAGAAATDQANAAAVPAEQIVQTLADADGKVQTLGPLLDQSLALGQEIDSKLRIALILPVIGE	525	>	atgtttcggctctcctgggcaattgccgcagccttcaccatcgcgctcctgtgtggcatcttgatcgtcacacgggacctcgccatcaccaacgacatcttcaaagacggtgtcgtacaagcgcaaacggtagacaagaccaccaacgacgcactggcgggtgcgaaagaacttcctcccgccaacgccgccatcaaccagggcctgcccgaggtggtgggagtcctcgattccctgacccgcgcagaccagacactgggcgatctcggcacccagctggcatctctcggtgacgccctgaagtccgccgacgcccccctgggcggcatcatcgacgccggcgccgcggccacggatcaggccaacgccgccgccgtgcccgccgagcagatcgtgcag…	64.7619	atg				-					-	0		>		0	>		-
WP_065493727.1	709171	709818	R1CP_RS37825	in-membrane-out	215	595.648	11.0285	0.904123	1.54779e-32	>	MITKKAWLGVVLGLGVAPAVLLCAVNGFVPGLDDVVDPLGRPSQLSLEVIDSAGQFDTLTGILVPKHAQLSGDIQTLGPLADDLKGLTDKAGELSGQAKTLNSSTGDVSTIAKPLPDLVANVTGRANQAAPTVAGLSTAVGSVTTQLEAVNDGLTTVGGTLSTLGPKATAIAATLANVEEEARHVQEMGPLLAVVGPPVNSLNLPALGVAPTPTP	648	>	atgatcaccaagaaggcatggctcggggtcgtcctcggtctcggcgtggcaccggcggtgctgctgtgcgcggtcaacggcttcgttcccggtctcgacgacgtcgtcgaccctcttggtcggccgtcccagctcagcctcgaagtcatcgactccgccggacagttcgacaccctcaccggcatcctcgttcccaagcacgcccagctctccggagacatccagaccctgggcccgctggccgacgacctcaagggtctcaccgacaaggccggcgaactatccgggcaggcgaaaacgctcaactcctccaccggtgacgtcagcacgatcgccaagccgctaccggatctggtcgcgaacgtgaccggtcgcgccaatcaggcagcccccaccgtt…	66.0494	atg				-					-	0		>		0	>		-
WP_065493728.1	709819	710523	R1CP_RS37830	in-membrane-out	234	696.877	10.3069	0.753549	1.10046e-40	>	MKMGTDLPDEAYPRRGLARFQRFDVPASALPYRKGVIPQRPDVPVTAAVDSNGFTVATEWMGRLAAVLALVLFALVLMAIHKGQLVQDSARTIVDNFRTTNGYFADRADLTAPATARKQLDELAGVLADLNTATATDVDHLAALLPDARALLAAGQGDTAIAGQLEGVATTLQGSAASLHQISGDANTTVSAVNNKLTTAIDLVNQLNGELTRTTNKLALIPAQDAIIPAPGGN	705	>	atgaagatgggcaccgacctgccggacgaggcatatccacgccgcggcctggcccgattccagcgtttcgatgttcccgcatcagcgctgccgtaccgcaagggcgtgataccgcaacgcccggatgtaccagtgaccgctgcagtggactcgaatggtttcactgtggccaccgaatggatgggccggttggccgcggtcctggccctcgtcctgttcgctctggtcctcatggccatccacaaaggccagctcgtacaggacagtgcccgcaccatcgtggacaatttccggacgaccaacggttacttcgccgaccgggccgacctgaccgcgccggcgaccgcccgcaagcaactcgacgaactcgccggggtactggcggatctcaacacggca…	65.5319	atg				-					-	0		>		0	>		-
WP_065493729.1	710577	711110	R1CP_RS37835	in-membrane-out	177	765.773	10.2735	0.749647	7.85747e-41	>	MIFFGRRGGAARLVLSVVAVGVLGLLAFVVFNLNTRLDNQQRANETSITASSAIVDVNDRLTNQLQQLTELTHTAQTALDSTAALGPLLVKLDEAISPAAQMLASNTEGAQLTNEQLTNIQGVLGEVQNTVVPLVESARAFGDQGQQLLAVVQGLVSDLQGSVAAAQTINQMLPLPG	534	>	gtgattttcttcggacgccgcggcggtgcggcccgattggtgctgtcggttgtcgcggtaggcgtgctcggcctgctcgcgttcgtggtgttcaacctcaacacccgactcgacaaccagcagcgggccaacgagaccagtatcaccgcctcctcggcgattgtcgacgtgaacgaccggctgaccaaccagttgcagcagttgaccgagctcacccacaccgcgcagaccgcgctcgactccactgcggctctcggtccgttgctggtcaagctggatgaggcgatctctccggccgcgcagatgctggccagtaacaccgaaggggcgcagctgaccaatgagcagttgacgaacattcagggcgtcctcggcgaggttcagaacaccgtggtgccg…	64.6067	gtg				-					-	0		>		0	>		-
WP_065493730.1	711122	711775	R1CP_RS37840	in-membrane-out	217	844.883	10.9397	0.831225	9.93411e-38	>	MTALSGRGRPSSHALDDRTDVFELPYVGDPEAFEPDPPRASAKMNIARGLLVLALIPIGALYLYPRIYDLTATPYRLDQAVVSAGNYNPALDQIVEHEKVTLAAFDSLEKMKASLASVLSTDAAVTAELNTLTGQISGDVQATLNQAGANVTDLVASLDTLTAHINSLQPAADGATDAVAGNRATLDAILDDARSTAEKVHSARLSAEESANDLSGK	654	>	atgaccgcgctctcgggccgagggcgcccctcgagtcacgccctcgacgatcgcaccgacgtcttcgaattgccctatgtcggtgaccccgaggcattcgaaccggatccgccgcgggcgtcggcgaagatgaatatcgcccgcgggctgctcgtgctcgcgttgatcccgattggtgcgttgtacctgtatccgcggatctacgatctgacggcgacgccgtaccggctcgatcaggcggtggtctcggctggtaattacaaccccgcgctcgaccaaatcgtcgagcacgagaaagtcactctcgccgcgttcgattcgctcgagaagatgaaggcctcgctggcgagtgtgctgagcaccgacgcggccgtgaccgcggaactgaacaccttgacc…	64.8318	atg				-					-	0		>		0	>		-
WP_065493731.1	711772	712224	R1CP_RS37845	soluble	150	1503.38	11.619	0.85096	1.49433e-40	>	MTTVEKGYAVTLYDGQDANGVAGIVGMLLGQNLENFPSRVKFARRISRPVSIYSTDTETACTIIFGSDEAVVYNDIVGKPAVTVMATVDQILDVSQLPMKAGGLVPVGFFSGRGMSVLGEILKHKLVVKGLLTHTVTALRTIALVSVVDA	453	>	atgacaaccgtcgagaagggctacgccgtcaccttgtacgacggccaggacgccaacggcgtcgccggtattgtcgggatgctgctcgggcagaatctcgagaacttcccctcccgcgtgaagttcgcgcgtcgcatctcccggccggtgtcgatctacagcaccgacaccgagaccgcctgcaccatcatcttcggcagtgacgaggccgtcgtctacaacgacatcgtcggcaagcccgccgtcacggtgatggcgaccgtcgatcagatcctcgacgtctcccagttgccgatgaaggccggtggtctggtgccggtcggattcttctccggccgcggtatgtccgttctcggggaaatcctcaagcacaagcttgtcgtcaagggactgctgacc…	62.6932	atg				-					-	0		>		0	>		-
WP_065493732.1	712347	712760	R1CP_RS37850	soluble	137	4401.49	12.8331	0.75172	6.74468e-63	>	MTDKLKFFSQEWCDAAREAVNANPDVLAGFKDASSFTNKMEFGVIGRDDVASHLEFKEGKVVSWSPRVFDQSELWLVINGSFQTWQTAAAGEEEGGKLLMKGLIKFAKGPMSAAIENAGALNAFLRTWGQILTDWDV	414	>	atgaccgacaagctgaagttcttctcgcaggagtggtgtgacgccgcacgcgaggctgtcaacgcgaacccggacgtcctcgccggattcaaggacgcatcgtcgttcaccaacaagatggaattcggcgtgatcggccgcgacgacgtcgccagccacctcgaattcaaggagggcaaggtcgtctcctggtcgccgcgcgtcttcgaccagagcgagctgtggctggtcatcaacggcagcttccagacctggcagaccgcggccgccggtgaggaagagggcggaaagcttctgatgaagggcctgatcaagttcgccaagggaccgatgtccgcggcgatcgagaacgccggcgccctcaacgcgttcctgcgcacctggggacagatcctcacc…	63.285	atg				-					-	0		>		0	>		-
WP_065493733.1	713214	713999	R1CP_RS37855	ABC	261	3026.09	12.6836	0.786749	3.13055e-56	>	MSTLSPGPMFTVGTFAPAPRRNTVPAMLAALTRLEATLLLRNGEQQLLTMMLPVTFLIGLTVLPIGTMPDPRIDTVFPVVLAVAIMSTGFTGQAIAIGFDRRYGALKRLGANAIPKWAMITGKSAAVVVVVGLQTLLLGTIAAVLGWRPNLLEMLLTAAVITVGTAAFAALGLLLGGSLRAENVLALANILWFVQLGLCSMSMLPGTSSTVQNLVELTPAGALADALHQANDGGLALSSLIVLTVWAFAATALARRTFSFS	786	>	atgagcaccctctcccccggcccgatgttcaccgtcggcaccttcgcccccgcaccgcgacgaaacaccgttccggccatgctcgccgccctgactcgactcgaagcaacattgctgctccgcaacggcgaacaacagctgttgacgatgatgctgccggtcaccttcctgatcggattgactgttctgccgatcggaactatgcccgacccccgcatcgacacggttttccccgtcgttctcgcggtggcgatcatgtccaccgggttcaccggccaagcgatcgccatcggcttcgaccggcgctacggcgcgctgaaacggctcggcgccaacgccatccccaaatgggcgatgatcaccggcaagagcgccgcggtcgtagtcgtggtcggcctg…	63.3588	atg				-
WP_065493734.1	713996	714943	R1CP_RS37860	ABC	315	4320.03	12.1553	0.764688	1.10381e-54	>	MNAYRAHTDQPCLQLKGVVKRFGNTTAVGGVDLQLAPARILALLGPNGAGKTTTIEMCEGFTAPDEGEISVLGLNPSTDADALRPRIGVMLQGGGGYPGARTGEMLRVVAACALDPLDPEWLLQTLGLADATRTPFKRLSGGQQQRLSLACALVGRPELVFLDEPTAGLDPQARHVVWELIDSLRRDGVTVVLTTHLMDEAEALADEVVILDHGRIVAAGSPGELVRRGAEQQVRFTALPGLDLSTLQTALAGTHRVDETSPGSYLIEGHLSPQLLTTISTWCAGMNVLMTELQVEQRSLEDYFLDLTGQELSYR	948	>	atgaatgcctatcgcgcccacaccgaccagccctgtctgcagctgaagggagtggtgaagcggttcgggaacaccaccgcggtgggcggggtggacttgcagctcgcacccgctcggatcctggccctgctcggccccaacggtgcgggcaaaaccaccacgatcgagatgtgcgaagggttcactgcgccggacgaaggggaaatctccgtactcgggttgaacccgagcaccgacgccgatgccctccgtccccgcatcggggtcatgctccaaggtggcggtggctaccccggggcccgcaccggggagatgctccgagtcgtcgccgcctgcgctctcgaccccctcgaccccgaatggctgctgcagaccctcgggttggccgacgccacccgc…	66.0338	atg			nodI	Nod factor export ATP-binding protein I	Ralstonia solanacearum GMI1000		37	52
WP_065493902.1	715023	716513	R1CP_RS37865	styD	496	4568.89	11.8535	0.72088	1.83942e-58	>	MTTADTLPGVGTPLPAGTPTQLFLNGNWQPASDGGVFTNINPATEQVLAEVSAGTPDDIDVAVRAARAQLGGQWGATPGVVRGQILNKIADLIERDIDILATLEALDVGKPVGQPKMLDVPNAAATFRHFAGWADKITGFSIPTAGYFGKPTHSFTVREPVGVIGAIVPWNTPLMIAAWKLAPALACGNTVVVKPPEEAPLSILHLGKILEEAGLPAGVVSIVPGNGAVTGNALVEHPDVDKISFTGSPAVGRLIQQRAAATFKRVTLELGGKSPQIILDDADVEAAVQGTAMGLFFNQGEVCAAGTRVFVHRSRYNDVVDALSGAADAQVLGDPFDPSTTLGALVSAKQRDTVLSYIEQGKKEGARVAAGGTRPDHSGYFVRPTIFADANNDMTIARE…	1491	>	atgaccactgcagataccctgcccggcgtcggcacaccgctgccggctgggacccccacccaactgttcctcaacggcaactggcaaccggcctccgacggcggcgtcttcaccaacatcaaccccgccaccgaacaggtcctggccgaggtgtcggccggaacccccgacgacatcgacgtagccgtccgcgcggcccgagctcagctgggcggtcagtggggcgcgacccctggcgttgtgcgcggacagatcctgaacaagatcgccgatctgatcgagcgcgacatcgacatcctcgccacactcgaggcgctcgacgtcggcaagccggtcggtcagcccaagatgctcgacgtccccaatgcggccgccacgttccggcacttcgctggctgg…	68.0751	atg			styD	StyD-Phenylacetaldehyde dehydrogenase	Rhodococcus opacus 1CP		100	100			28062952
WP_065493735.1	716590	717096	R1CP_RS37870	styC	168	6976.02	12.9963	0.680863	1.65852e-78	>	MKTLERKIYGHGVLMILSTLIFGLFLWMNLVGGFEIVPGYIINFNIPGTAEGWAKAHVGPALNGMMVIAIGLVLPKLAFPLKTAKKLGYIIVLDGWGNVCFYFFSNFAPSRGLSFGSNRLGETNIFGVLALAPAYVFGVLAIGALAIIGFKALRQTDAEDRAIESANA	507	>	atgaaaacgctcgaacggaagatttacggacacggagtgctgatgatcctcagcacgctgatcttcgggttgttcctgtggatgaacctcgtcggcggcttcgagatcgttccggggtacatcatcaacttcaacatccctggaaccgccgaaggctgggcgaaggcccacgtcgggccggcactcaacggcatgatggtgatcgccatcggcctggtcctgccgaagctggcgttcccactcaagaccgccaagaagctcgggtacatcatcgtgctggatggctggggcaacgtgtgcttctacttcttcagcaacttcgcccccagccgcggtctgagcttcggctcgaaccgcctcggtgagaccaacatcttcggcgtcctcgctctggctccg…	60.9467	atg			styC	StyC-Styrene oxide isomerase	Rhodococcus opacus 1CP		100	100	-	0	22504818	>		0	>		-
WP_065493736.1	717163	717696	R1CP_RS37875	styB	177	5724.36	12.9023	0.740962	1.98082e-65	>	MTRAAEAPPAPEVLSAPVEVAADSTQFRNSVALFATGIAVVTMQDGEGGVHGATINSFTSISLDPPTVMISLKPGYAHELISKSGWYGVSVLSKTQQEHSRYFCGTRDSDWHPQFVAGENVPTLFGSLARFECKVIDTITVNDHTLFLARVARCESEDGSPLMFFASTYHQPALGES	534	>	atgacccgcgcggccgaagctccccccgcgcccgaggttctctccgcgccggtagaggtcgccgccgactcgactcagttccgaaactcggtcgcgctgttcgccaccggcatcgcggtagtgaccatgcaggacggtgagggcggtgtgcacggcgccaccatcaacagcttcacctcgatcagcctcgacccgccgacagtgatgatctccctcaaacccggctacgcccacgagctgatcagcaagagcggctggtacggggtaagcgtgctgagcaagacccagcaggagcactcccgatacttctgcggcacccgcgacagcgactggcatccccagttcgtcgccggcgaaaacgtgcccaccctgttcggcagcctcgcccgcttcgaatgc…	65.7303	atg			styB	StyB-SMO flavin oxidoreductase	Rhodococcus opacus 1CP		100	100	-7.31034	181	26054733	>	MSPQASTTSPTLTPTPEEVSAIAQMNFRTSVALFATGIAVVTMDDGDGGVHGVTVNSFTSISLDPPTVMVSLRPGRAHDLISSAGVYGVSVLTQAQQNHSRYFTGAREDNWSPEFLTGATVPTLAGSLARFECRVTDTISVHDHTLFIARVEHCDSDQGSPLMFFASKYHQPALTISDKAT	546	>	atgtcacctcaagcaagtacgacgtcgccgacgctgactccgacacctgaggaggtctccgccatcgctcagatgaacttccgtacttcggttgcgttgtttgccacgggaatcgctgtggtgacgatggacgacggtgatggtggagtgcacggggttactgtgaacagcttcacctccatcagcctggacccgcccacagttatggtttcgctccgccccggacgggcgcacgacttgatcagcagcgcaggcgtgtacggggtcagcgtactgacccaggctcagcaaaatcactccagatacttcactggtgcacgcgaggataactggtcgcctgagttcctcacaggtgcaacggttcccacgttggccggaagtctcgcacgtttcgaatgc…	58.42
WP_065493737.1	717693	718973	R1CP_RS37880	styA	426	14200.1	13.7765	0.710234	4.5622e-81	>	MSKRIAIVGAGTAGLHLGLYLNEKGIDATIFTDRRPEEYANIRLLNTVAHHSVTIDREDALGIDHWPNDGYFGHYYYVGIPGMPIRSYGDLAKPSRAVDYRILQPQLMRDFEERGGKIEYRPIRVEDLTVLSDDYDLVVIGTGKGGLGTLFARDEQSSPFTEPQRQLCVGIFKGIAPAETRAVTFCISPGAGEMIEIPTVTFSGDATALVFENHIGSDLEVLAHTRYEDDPRAFLDLMIEKLKQHYPITAERLDEKEFDVANSHLDILQGGVTPTVRHGHVKLDNGKLAVLLGDAHATVDPVLGQGGNMASYAAHVLGEEIAGNEVYDELFCERVDARRAGRVLGATRWTNFMLSNLKELPNHFVEFLGRVMMDRQLADRFTDNFNYPEKQWDIFSSPE…	1281	>	atgagcaagcgaatcgccatcgtcggggccggcaccgccggcctgcacctcggtctgtacctgaacgagaagggcatcgatgcaacgattttcacggatcgtcgccccgaggagtacgcgaacatccggctgctcaacacggtggcgcaccactcggtgaccatcgaccgagaggacgcgctcggaatcgaccactggccgaacgacggctacttcggccactactactacgtcggcatccccggcatgccgatccgttcctacggcgatctggccaagccgagccgcgccgtggactaccgaatcctgcagccgcagctgatgcgcgacttcgaagaacgaggcggaaagatcgaataccgcccgatcagggtcgaagacctcaccgtcctgtccgac…	64.637	atg			styA	StyA-SMO styrene monooxygenase	Rhodococcus opacus 1CP		100	100	-7.497	426	26054733	>	MSKSIAIVGAGTAGLHLALYLQQNGVESTIFTDRRPEEYRDVRLLNTVAHHAVTVEREVGLDVDHWPGAGYYGHYYYIGVPGMPIEFYGDLSAGPSRAIDYRLYLPTLMNDFLQRGGKIEYRNIELSDVEDLSDAYDLVLIGTGKGGLGTIFARDEDSSPYSEPQRQLCVGMFKGIADQETRAVTFGIAPGNGEMIEIPSVSFNGNATALVFENHIGGDLEVLAKTRYDDDPRAFLDLVLDKLRTYYPLTADRVNEDDFDLANSSLDILQGAVTPGVRHGHVKLGNGKIVGLLGDAHATVDPVLGQGGNMASYAAHVLGEEIIKTDVYDERFFEVVNARRAVRVLGATRWTNYMLKNLRELPNELVEFLGAVSLDRNLADKFTTNFNYPEKQWDIFSSP…	1281	>	atgagcaagtcaatcgctatcgtcggagccggaaccgcaggtctacatctcgcgctgtatctgcagcagaacggtgtggaatcgaccattttcactgatcgacggccggaagagtatcgggatgtccgtctactcaacaccgtcgctcatcatgcggtgaccgtggaacgggaagttggactcgacgtcgaccactggccaggcgcggggtactacgggcactactactacattggtgtcccgggcatgccgatcgagttctacggcgatcttagtgccggaccgagtcgcgctatcgattaccgtttgtacctgcctacgctgatgaacgatttccttcagcgtggaggtaagatcgagtatcgcaacatcgagctgagcgacgtcgaagacctgtcg…	57.14
WP_081315608.1	719431	720444	R1CP_RS37885	araC Trans-Reg	337	2030.85	7.12317	0.400889	4.04616e-68	>	MHESLRAADDAAGEAEEREVRAFDAHDRDEAQAALGRTYFPHRLHQLSGGEGMDMSLHMVHLGPLTVGRLSYGVEVSLDFGELGNAYNVAIPVAGRHDTESAGQRHIFTPGQACIYLPHRATSITRWSAGGAQYGIKFDRDYLESELQEMVGRPARTPVTFDPALDLTNPQVNSWLALVKTLVSDLDADHSMLYSPLVSRPLVEALTRGLLVSAVHDQRELLDSRVPAARPRTVKAAVDAMHAHPEESWTVRTLAELVGVSVRTLQDGFARYVGAAPMAYLRGIRLERAHEDLVAAEPGYIAVSDIAYRWGFRHLGRFSVEYRKRYGQSPSVTLTKA	1014	>	atgcacgagtcactgcgggcggcggatgacgcagccggtgaagcggaagaacgcgaggtccgggcgttcgacgcccacgaccgcgacgaggcgcaggcggcgctcgggcgtacctactttccgcaccgattgcaccagctcagcggcggcgagggcatggacatgtccctgcatatggtgcatctcggcccgctgacggtcgggcggctctcctacggtgtcgaagtcagtctcgatttcggtgaactcggcaacgcctacaacgtcgctatccccgtcgccggtcgacacgacacggaatcggctggtcaacggcatattttcacccccggtcaggcgtgcatctacctccctcaccgggccacgagcatcaccaggtggagcgcgggcggtgcccaa…	64.497	atg			andR	Anthranilate 1,2-dioxygenase regulatory protein	Burkholderia cepacia	Q84BZ4	27	44			13129960
WP_081315609.1	720702	721700	R1CP_RS37890	HTH domain	332	55185	10.0729	0.53959	4.1708e-75	>	MSSLYSFNDVPAQEKFGAWRETVSNAFVPLDAESHAPGVFDGHLLTEAIGALQVSEVTGGAVEVRRSPEAIRRSDPGYLKLGMQLRGYCVLTQDDREAALTPGDFSIYDTRRPYQVAFERDFAQLVVMFPSELIHLRPDALRDMTARRVSGRRGVGGLVSKFLVGIAEQLRGVEELAANQQLSNGVLNLLAAALSEQLGCESNVPPETHRAALVLQIKSFIDARLYDPELSSALIARAHNISSRYLQKMFEGEGTTVTEWIRRRRLEHCRRDLVDPRNGTTPIASIAAQWGLLDSSYFSKLFKTTYGVSPREYRAQALVTGHDSVRDCPHPG	999	>	gtgagttccctgtattcgttcaatgacgttcccgcacaggagaagttcggcgcgtggcgggaaacggtatccaacgcattcgtgccgctcgatgccgagtctcacgcccccggtgtcttcgatggacacctgttgaccgaagcgatcggggcgctgcaggtctccgaggtaaccgggggagcggtcgaggtgcgccgaagccccgaggcgatccgccggtccgatcccgggtatttgaaactgggcatgcagctgcgcggatactgcgtcctgacccaagacgaccgtgaggcggcgctgaccccgggagatttcagcatctacgacacccgtcgcccctaccaagttgcgttcgaacgggacttcgcgcagttggtggtgatgtttccgtccgagctg…	62.5626	gtg			nphR	Transcriptional activator NphR	Rhodococcus sp. PN1	B1Q2A8	31	47	#VALUE!	0	18805976
